# Supplementary material for: Basigin-mediated redistribution of CD98 promotes cell spreading and tumorigenicity in hepatocellular carcinoma
Source: J Exp Clin Cancer Res. 2015 Oct 6;34:110. doi: 10.1186/s13046-015-0226-6 (PMC4594993; doi:10.1186/s13046-015-0226-6)
Supplement: Additional file 2: Fig. S3. — The cDNA sequence coding the CD98-ED (residues 111–530 of human 4F2hc) was cloned into the pET32a(+)(Invitrogen) with Nde I and Xho I. The resulting plasmid was transformed into BL21 (DE3) cells (Novagen), and the cells were grown in LB media at 37 °C. Cells with A600 = 0.6 were induced with 0.1 mM isopropyl 1-thio-β-D-galactopyranoside followed by culture for 16 h at 24 °C. Harvested cells were suspended in lysis buffer (20 m M potassiumphosphate, pH 8.0, 500 mM NaCl, 1 mg/ml lysozyme (RocheApplied Science), 1 mM phenylmethylsulfonyl fluoride, aprotinin, pepstatin, andleupeptin) and lysed on a French press at 20,000 p.s.i. The cell lysate was centrifuged twice at 12,000 g for 45 min. The soluble fraction was applied to a His-Trap chelating 5-ml column (AmershamBiosciences Co., Germany), previously charged with Ni2+, in an Akta-FPLC. Eluted product was further purified a Superdex 75 gel-filtration column. The antigen was identified through the molecular weight and Western blot. The purification protocols of CD147-ED as described in our previous work [33]. (JPEG 1123 kb) [file 13046_2015_226_MOESM2_ESM.jpg]

13046_2015_226_MOESM1_ESM.jpg	<==	S1,2,4.jpg
13046_2015_226_MOESM2_ESM.jpg	<==	S3.jpg
